# Supplementary material for: Molecular Informatics, Chemometrics, and Sensory Omics for Constructing an Umami Peptide Cluster Library Across the Entire Lager Beer Brewing Process
Source: Foods. 2026 Feb 10;15(4):641. doi: 10.3390/foods15040641 (PMC12939766; doi:10.3390/foods15040641)
Supplement: Supplementary file 1 [file foods-15-00641-s001.zip]

Archive with 5 entries (5 files):
- Supplementary File S1 Polypeptide FASTA Format Converter.html
- Supplementary File S2 Qualitative、Semi-Quantitative Indices and Umami Taste Prediction....rar
- Supplementary File S3 Assessment of sample differences in repeated-measures umami sensory....pdf
- Supplementary File S4 Database of Umami Taste Peptide Clusters in the Complete Lager....html
- Supplementary File S5 Database of Umami Taste Peptide Clusters in the Complete Lager Beer....pdf
